# Supplementary material for: 1-Aza­niumyl­cyclo­butane-1-carboxyl­ate monohydrate
Source: Acta Crystallogr Sect E Struct Rep Online. 2014 Jan 29;70(Pt 2):o217–8. doi: 10.1107/S1600536813033217 (PMC3998359; doi:10.1107/S1600536813033217)
Supplement: Supplementary file 1 [file e-70-0o217-sup1.cif]

##############################################################################
#                                                                            #
# This CIF contains the data in a paper accepted for publication in          #
# Acta Crystallographica Section E. It conforms to the requirements of       #
# Notes for Authors for Acta Crystallographica Section E, and has been       #
# peer reviewed under the auspices of the IUCr Commission on Journals.       #
#                                                                            #
# Full details of the Crystallographic Information File format               #
# are given in the paper "The Crystallographic Information File (CIF):       #
# a New Standard Archive File for Crystallography" by S. R. Hall, F. H.      #
# Allen and I. D. Brown [Acta Cryst. (1991), A47, 655-685].                  #
#                                                                            #
# The current version of the core CIF dictionary is obtainable from          #
# ftp://ftp.iucr.org/pub/cif_core.dic.                                       #
#                                                                            #
# Software is freely available for graphical display of the structure(s)     #
# in this CIF. For information consult the CIF software page                 #
# http://www.iucr.org/resources/cif/software.                                #
#                                                                            #
# This file may be used for bona fide research purposes within the           #
# scientific community so long as proper attribution is given to the journal # 
# article from which it was obtained.                                        #
#                                                                            #
##############################################################################
data_I
_audit_creation_method     SHELXL-97
_database_code_depnum_ccdc_archive     'CCDC 953405'
_chemical_name_systematic
;
1-Azaniumylcyclobutane-1-carboxylate monohydrate
;
_chemical_name_common     '1-aminocyclobutane carboxylic acid monohydrate'
_chemical_formula_moiety     'C5 H9 N O2, H2 O'
_chemical_formula_sum     'C5 H11 N O3'
_chemical_formula_iupac     'C5 H9 N O2, H2 O'
_chemical_formula_weight     133.15
_chemical_melting_point     ?
_symmetry_cell_setting     monoclinic
_symmetry_space_group_name_H-M     'P 21/c'
_symmetry_space_group_name_Hall     '-P 2ybc'
loop_
    _symmetry_equiv_pos_as_xyz
    'x, y, z'
    '-x, y+1/2, -z+1/2'
    '-x, -y, -z'
    'x, -y-1/2, z-1/2'
_cell_length_a     10.25082(19)
_cell_length_b     6.13117(9)
_cell_length_c     10.9209(2)
_cell_angle_alpha     90.00
_cell_angle_beta     100.8735(18)
_cell_angle_gamma     90.00
_cell_volume     674.05(2)
_cell_formula_units_Z     4
_cell_measurement_reflns_used     4146
_cell_measurement_theta_min     4.1186
_cell_measurement_theta_max     77.2279
_cell_measurement_temperature     123(2)
_exptl_crystal_description     prism
_exptl_crystal_colour     colorless
_exptl_crystal_size_max     0.41
_exptl_crystal_size_mid     0.34
_exptl_crystal_size_min     0.16
_exptl_crystal_density_diffrn     1.312
_exptl_crystal_density_meas     ?
_exptl_crystal_density_method     'not measured'
_exptl_crystal_F_000     288
_exptl_absorpt_coefficient_mu     0.915
_exptl_absorpt_correction_type     multi-scan
_exptl_absorpt_process_details
;
(CrysAlis PRO; Agilent, 2012)
;
_exptl_absorpt_correction_T_min     0.78408
_exptl_absorpt_correction_T_max     1.00000
_exptl_special_details
;
Absorption correction: CrysAlisPro (Agilent, 2012)
Empirical absorption correction using spherical harmonics,
 implemented in SCALE3 ABSPACK scaling algorithm.
;
_diffrn_ambient_temperature     123(2)
_diffrn_radiation_type     CuK\a
_diffrn_radiation_wavelength     1.54184
_diffrn_radiation_source     'Enhance (Cu) X-ray source'
_diffrn_radiation_monochromator     graphite
_diffrn_measurement_device_type     'Agilent Xcalibur (Ruby, Gemini)'
_diffrn_measurement_method     '\w scans'
_diffrn_detector_area_resol_mean     10.5081
_diffrn_reflns_number     4405
_diffrn_reflns_av_R_equivalents     0.0223
_diffrn_reflns_av_sigmaI/netI     0.0184
_diffrn_reflns_theta_min     8.27
_diffrn_reflns_theta_max     77.44
_diffrn_reflns_theta_full     67.50
_diffrn_measured_fraction_theta_max     0.985
_diffrn_measured_fraction_theta_full     0.988
_diffrn_reflns_limit_h_min     -12
_diffrn_reflns_limit_h_max     12
_diffrn_reflns_limit_k_min     -6
_diffrn_reflns_limit_k_max     7
_diffrn_reflns_limit_l_min     -13
_diffrn_reflns_limit_l_max     13
_diffrn_standards_number     0
_diffrn_standards_interval_count     .
_diffrn_standards_interval_time     .
_diffrn_standards_decay_%     ?
_refine_special_details
;
Refinement of <i>F</i>^2^ against ALL reflections. The weighted <i>R</i>-factor
<i>wR</i> and goodness of fit <i>S</i> are based on <i>F</i>^2^, conventional
<i>R</i>-factors <i>R</i> are based on <i>F</i>, with <i>F</i> set to zero for
negative <i>F</i>^2^. The threshold expression of <i>F</i>^2^ >
\s(<i>F</i>^2^) is used only for calculating <i>R</i>-factors(gt) <i>etc</i>.
and is not relevant to the choice of reflections for refinement.
<i>R</i>-factors based on <i>F</i>^2^ are statistically about twice as large
as those based on <i>F</i>, and <i>R</i>- factors based on ALL data will be
even larger.
;
_reflns_number_total     1400
_reflns_number_gt     1360
_reflns_threshold_expression     I>2\s(I)
_refine_ls_structure_factor_coef     Fsqd
_refine_ls_matrix_type     full
_refine_ls_R_factor_all     0.0388
_refine_ls_R_factor_gt     0.0382
_refine_ls_wR_factor_gt     0.1021
_refine_ls_wR_factor_ref     0.1028
_refine_ls_goodness_of_fit_ref     1.062
_refine_ls_restrained_S_all     1.062
_refine_ls_number_reflns     1400
_refine_ls_number_parameters     119
_refine_ls_number_restraints     0
_refine_ls_hydrogen_treatment     mixed
_refine_ls_weighting_scheme     calc
_refine_ls_weighting_details
         'calc w=1/[\s^2^(Fo^2^)+(0.0616P)^2^+0.2169P] where P=(Fo^2^+2Fc^2^)/3'
_atom_sites_solution_hydrogens     geom
_atom_sites_solution_primary     direct
_atom_sites_solution_secondary     difmap
_refine_ls_shift/su_max     0.000
_refine_ls_shift/su_mean     0.000
_refine_diff_density_max     0.358
_refine_diff_density_min     -0.194
_refine_ls_extinction_method     'SHELXL97 (Sheldrick, 2008)'
_refine_ls_extinction_coef     0.016(4)
_refine_ls_extinction_expression
                                  'Fc^*^=kFc[1+0.001xFc^2^\l^3^/sin(2\q)]^-1/4^'
loop_
    _atom_type_symbol
    _atom_type_description
    _atom_type_scat_dispersion_real
    _atom_type_scat_dispersion_imag
    _atom_type_scat_source
    'C' 'C' 0.0181 0.0091
                         'International Tables Vol C Tables 4.2.6.8 and 6.1.1.4'
    'H' 'H' 0.0000 0.0000
                         'International Tables Vol C Tables 4.2.6.8 and 6.1.1.4'
    'N' 'N' 0.0311 0.0180
                         'International Tables Vol C Tables 4.2.6.8 and 6.1.1.4'
    'O' 'O' 0.0492 0.0322
                         'International Tables Vol C Tables 4.2.6.8 and 6.1.1.4'
_computing_data_collection
;
CrysAlis PRO (Agilent, 2012)
;
_computing_cell_refinement
;
CrysAlis PRO (Agilent, 2012)
;
_computing_data_reduction
;
CrysAlis PRO (Agilent, 2012)
;
_computing_structure_solution     'SHELXS97 (Sheldrick, 2008)'
_computing_structure_refinement     'SHELXL97 (Sheldrick, 2008)'
_computing_molecular_graphics     'SHELXTL (Sheldrick, 2008)'
_computing_publication_material     'SHELXTL (Sheldrick, 2008)'
loop_
    _atom_site_type_symbol
    _atom_site_label
    _atom_site_fract_x
    _atom_site_fract_y
    _atom_site_fract_z
    _atom_site_U_iso_or_equiv
    _atom_site_adp_type
    _atom_site_calc_flag
    _atom_site_refinement_flags
    _atom_site_occupancy
    _atom_site_symmetry_multiplicity
    _atom_site_disorder_assembly
    _atom_site_disorder_group
    O O1W 0.11907(10) 0.30045(14) 0.47599(9) 0.0268(3) Uani d . 1 1 . .
    H H1W1 0.1576(18) 0.203(3) 0.5293(18) 0.037(4) Uiso d . 1 1 . .
    H H1W2 0.0713(19) 0.231(3) 0.4210(19) 0.039(5) Uiso d . 1 1 . .
    O O2 0.04488(8) 0.54177(13) 0.20493(7) 0.0218(3) Uani d . 1 1 . .
    O O1 0.23745(8) 0.52875(13) 0.13611(7) 0.0213(3) Uani d . 1 1 . .
    N N1 0.13993(9) 0.73526(15) 0.41449(8) 0.0159(3) Uani d . 1 1 . .
    H H1N 0.0661(18) 0.809(3) 0.3735(16) 0.032(4) Uiso d . 1 1 . .
    H H2N 0.1799(15) 0.815(3) 0.4840(15) 0.023(4) Uiso d . 1 1 . .
    H H3N 0.1179(16) 0.603(3) 0.4404(15) 0.026(4) Uiso d . 1 1 . .
    C C1 0.16664(10) 0.57917(16) 0.21410(9) 0.0155(3) Uani d . 1 1 . .
    C C2 0.23577(10) 0.70405(17) 0.32992(9) 0.0151(3) Uani d . 1 1 A .
    C C3 0.30893(12) 0.9136(2) 0.30010(12) 0.0247(3) Uani d . 1 1 . .
    H H3A 0.2845(16) 0.967(3) 0.2165(16) 0.030 Uiso d . 1 1 . .
    H H3B 0.3019(16) 1.021(3) 0.3606(16) 0.030 Uiso d . 1 1 . .
    C C4A 0.44072(14) 0.7839(3) 0.32757(17) 0.0353(6) Uani d P 0.882(7) 1 A 1
    H H4AA 0.4706 0.7309 0.2518 0.042 Uiso calc PR 0.882(7) 1 A 1
    H H4AB 0.5134 0.8607 0.3837 0.042 Uiso calc PR 0.882(7) 1 A 1
    C C4B 0.4308(11) 0.845(2) 0.3984(14) 0.0353(6) Uani d P 0.118 1 A 2
    H H4BA 0.4366 0.9176 0.4802 0.042 Uiso calc PR 0.118(7) 1 A 2
    H H4BB 0.5162 0.8543 0.3689 0.042 Uiso calc PR 0.118(7) 1 A 2
    C C5 0.37127(10) 0.6082(2) 0.39333(11) 0.0228(3) Uani d . 1 1 . .
    H H5A 0.3873(16) 0.464(3) 0.3693(15) 0.027 Uiso d . 1 1 . .
    H H5B 0.3840(16) 0.615(3) 0.4822(16) 0.027 Uiso d . 1 1 . .
loop_
    _atom_site_aniso_label
    _atom_site_aniso_U_11
    _atom_site_aniso_U_22
    _atom_site_aniso_U_33
    _atom_site_aniso_U_12
    _atom_site_aniso_U_13
    _atom_site_aniso_U_23
    O1W 0.0356(5) 0.0181(4) 0.0236(5) -0.0006(3) -0.0028(4) 0.0030(3)
    O2 0.0172(4) 0.0236(5) 0.0229(4) -0.0017(3) -0.0010(3) -0.0053(3)
    O1 0.0237(4) 0.0252(5) 0.0150(4) 0.0027(3) 0.0035(3) -0.0017(3)
    N1 0.0166(5) 0.0170(5) 0.0139(5) 0.0002(3) 0.0023(3) -0.0002(3)
    C1 0.0186(5) 0.0131(5) 0.0134(5) 0.0021(4) -0.0006(4) 0.0021(4)
    C2 0.0143(5) 0.0163(5) 0.0141(5) 0.0002(4) 0.0017(4) 0.0004(4)
    C3 0.0271(6) 0.0214(6) 0.0273(6) -0.0085(4) 0.0098(5) -0.0027(5)
    C4A 0.0195(8) 0.0404(10) 0.0476(11) -0.0086(6) 0.0105(7) -0.0069(7)
    C4B 0.0195(8) 0.0404(10) 0.0476(11) -0.0086(6) 0.0105(7) -0.0069(7)
    C5 0.0148(5) 0.0313(7) 0.0204(6) 0.0039(4) -0.0018(4) -0.0033(4)
_geom_special_details
;
All e.s.d.'s (except the e.s.d. in the dihedral angle between two l.s. planes)
are estimated using the full covariance matrix. The cell e.s.d.'s are taken
into account individually in the estimation of e.s.d.'s in distances, angles
and torsion angles; correlations between e.s.d.'s in cell parameters are only
used when they are defined by crystal symmetry. An approximate (isotropic)
treatment of cell e.s.d.'s is used for estimating e.s.d.'s involving l.s.
planes.
;
loop_
    _geom_bond_atom_site_label_1
    _geom_bond_atom_site_label_2
    _geom_bond_site_symmetry_2
    _geom_bond_distance
    _geom_bond_publ_flag
    O1W H1W1 . 0.87(2) ?
    O1W H1W2 . 0.82(2) ?
    O2 C1 . 1.2543(13) ?
    O1 C1 . 1.2574(13) ?
    N1 C2 . 1.4823(13) ?
    N1 H1N . 0.922(18) ?
    N1 H2N . 0.930(17) ?
    N1 H3N . 0.902(17) ?
    C1 C2 . 1.5330(14) ?
    C2 C5 . 1.5465(14) ?
    C2 C3 . 1.5527(15) ?
    C3 C4B . 1.545(13) ?
    C3 C4A . 1.547(2) ?
    C3 H3A . 0.958(17) ?
    C3 H3B . 0.943(18) ?
    C4A C5 . 1.542(2) ?
    C4A H4AA . 0.9900 ?
    C4A H4AB . 0.9900 ?
    C4B C5 . 1.570(12) ?
    C4B H4BA . 0.9900 ?
    C4B H4BB . 0.9900 ?
    C5 H5A . 0.942(17) ?
    C5 H5B . 0.956(17) ?
loop_
    _geom_angle_atom_site_label_1
    _geom_angle_atom_site_label_2
    _geom_angle_atom_site_label_3
    _geom_angle_site_symmetry_1
    _geom_angle_site_symmetry_3
    _geom_angle
    _geom_angle_publ_flag
    H1W1 O1W H1W2 . . 105.5(18) ?
    C2 N1 H1N . . 109.9(11) ?
    C2 N1 H2N . . 109.5(9) ?
    H1N N1 H2N . . 109.6(14) ?
    C2 N1 H3N . . 108.3(10) ?
    H1N N1 H3N . . 111.2(15) ?
    H2N N1 H3N . . 108.2(14) ?
    O2 C1 O1 . . 126.43(10) ?
    O2 C1 C2 . . 117.09(9) ?
    O1 C1 C2 . . 116.46(9) ?
    N1 C2 C1 . . 108.72(8) ?
    N1 C2 C5 . . 114.52(8) ?
    C1 C2 C5 . . 114.58(9) ?
    N1 C2 C3 . . 115.28(9) ?
    C1 C2 C3 . . 113.99(9) ?
    C5 C2 C3 . . 88.84(8) ?
    C4B C3 C2 . . 89.3(4) ?
    C4A C3 C2 . . 88.44(9) ?
    C4B C3 H3A . . 142.0(11) ?
    C4A C3 H3A . . 115.0(10) ?
    C2 C3 H3A . . 115.6(10) ?
    C4B C3 H3B . . 82.1(12) ?
    C4A C3 H3B . . 113.6(10) ?
    C2 C3 H3B . . 108.9(10) ?
    H3A C3 H3B . . 112.9(14) ?
    C5 C4A C3 . . 89.22(9) ?
    C5 C4A H4AA . . 113.8 ?
    C3 C4A H4AA . . 113.8 ?
    C5 C4A H4AB . . 113.8 ?
    C3 C4A H4AB . . 113.8 ?
    H4AA C4A H4AB . . 111.0 ?
    C3 C4B C5 . . 88.3(6) ?
    C3 C4B H4BA . . 113.9 ?
    C5 C4B H4BA . . 113.9 ?
    C3 C4B H4BB . . 113.9 ?
    C5 C4B H4BB . . 113.9 ?
    H4BA C4B H4BB . . 111.1 ?
    C4A C5 C2 . . 88.88(9) ?
    C2 C5 C4B . . 88.6(4) ?
    C4A C5 H5A . . 113.8(10) ?
    C2 C5 H5A . . 114.8(10) ?
    C4B C5 H5A . . 141.8(11) ?
    C4A C5 H5B . . 117.2(9) ?
    C2 C5 H5B . . 112.2(10) ?
    C4B C5 H5B . . 86.9(11) ?
    H5A C5 H5B . . 109.0(14) ?
loop_
    _geom_torsion_atom_site_label_1
    _geom_torsion_atom_site_label_2
    _geom_torsion_atom_site_label_3
    _geom_torsion_atom_site_label_4
    _geom_torsion_site_symmetry_1
    _geom_torsion_site_symmetry_2
    _geom_torsion_site_symmetry_3
    _geom_torsion_site_symmetry_4
    _geom_torsion
    _geom_torsion_publ_flag
    O2 C1 C2 N1 . . . . 5.49(13) ?
    O1 C1 C2 N1 . . . . -176.10(9) ?
    O2 C1 C2 C5 . . . . 135.05(10) ?
    O1 C1 C2 C5 . . . . -46.54(13) ?
    O2 C1 C2 C3 . . . . -124.62(10) ?
    O1 C1 C2 C3 . . . . 53.79(13) ?
    N1 C2 C3 C4B . . . . 99.7(6) ?
    C1 C2 C3 C4B . . . . -133.6(6) ?
    C5 C2 C3 C4B . . . . -17.0(6) ?
    N1 C2 C3 C4A . . . . 132.80(10) ?
    C1 C2 C3 C4A . . . . -100.42(11) ?
    C5 C2 C3 C4A . . . . 16.10(10) ?
    C4B C3 C4A C5 . . . . 74.9(8) ?
    C2 C3 C4A C5 . . . . -16.15(9) ?
    C4A C3 C4B C5 . . . . -71.5(8) ?
    C2 C3 C4B C5 . . . . 16.8(5) ?
    C3 C4A C5 C2 . . . . 16.21(10) ?
    C3 C4A C5 C4B . . . . -72.9(8) ?
    N1 C2 C5 C4A . . . . -133.55(10) ?
    C1 C2 C5 C4A . . . . 99.82(11) ?
    C3 C2 C5 C4A . . . . -16.16(10) ?
    N1 C2 C5 C4B . . . . -100.6(6) ?
    C1 C2 C5 C4B . . . . 132.7(6) ?
    C3 C2 C5 C4B . . . . 16.8(6) ?
    C3 C4B C5 C4A . . . . 73.3(8) ?
    C3 C4B C5 C2 . . . . -16.9(5) ?
loop_
    _geom_hbond_atom_site_label_D
    _geom_hbond_atom_site_label_H
    _geom_hbond_atom_site_label_A
    _geom_hbond_site_symmetry_A
    _geom_hbond_distance_DH
    _geom_hbond_distance_HA
    _geom_hbond_distance_DA
    _geom_hbond_angle_DHA
    O1W H1W1 O1 4_566 0.87(2) 1.92(2) 2.7935(12) 175.2(18)
    O1W H1W2 O2 2_545 0.82(2) 2.01(2) 2.8268(12) 175.7(19)
    N1 H1N O2 2 0.922(18) 1.923(18) 2.8087(12) 160.6(15)
    N1 H2N O1 4_576 0.930(17) 1.913(17) 2.8351(12) 171.2(14)
    N1 H3N O1W . 0.902(17) 1.895(17) 2.7673(13) 162.3(15)
data_New_Global_Publ_Block
_journal_date_recd_electronic     2013-11-25
_journal_date_accepted     2013-12-08
_journal_name_full     'Acta Crystallographica, Section E'
_journal_year     2014
_journal_volume     70
_journal_issue      2
_journal_page_first     o217
_journal_page_last     o218
_journal_paper_category     QO
_journal_paper_doi     10.1107/S1600536813033217
_journal_coeditor_code     ZS2282
_publ_contact_author_name     'Ray J. Butcher'
_publ_contact_author_address
;
Department of Chemistry
Howard University
525 College Street NW
Washington
DC 20059
USA
;
_publ_contact_author_email     'rbutcher99@yahoo.com'
_publ_contact_author_fax     '202-806-5442'
_publ_contact_author_phone     '202-806-9892'
_publ_section_title
;
1-Azaniumylcyclobutane-1-carboxylate monohydrate
;
loop_
    _publ_author_name
    _publ_author_footnote
    _publ_author_address
    'Butcher, Ray J.' ?
;
Department of Chemistry
Howard University
525 College Street NW
Washington
DC 20059
USA
;
    'Brewer, Greg' .
;
Department of Chemistry
Catholic University of America
Washington
DC 20064
USA
;
    'Burton, Aaron S.' .
;
NASA Johnson Space Center,
Astromaterial and Exploration Science Directorate,
Houston, TX 77058
USA
;
    'Dworkin, Jason P.' .
;
Solar System Exploration Division,
NASA Goddard Space Flight Center,
Greenbelt, MD 20771,
USA
;
