# Supplementary material for: 1-Aza­niumyl­cyclo­butane-1-carboxyl­ate monohydrate
Source: Acta Crystallogr Sect E Struct Rep Online. 2014 Jan 29;70(Pt 2):o217–8. doi: 10.1107/S1600536813033217 (PMC3998359; doi:10.1107/S1600536813033217)
Supplement: Supplementary file 2 [file e-70-0o217-Isup2.hkl]

# 
# h,k,l, Fc-squared, Fo-squared, sigma(Fo-squared) and status flag 
# 
data_I
_shelx_title '    1-a-cbca in P2(1)/c' 
_shelx_refln_list_code          4 
_shelx_F_calc_maximum       48.31 
_exptl_crystal_F_000       288.00 
_reflns_d_resolution_high  0.7898 
 
loop_ 
 _symmetry_equiv_pos_as_xyz 
 'x, y, z' 
 '-x, y+1/2, -z+1/2' 
 '-x, -y, -z' 
 'x, -y-1/2, z-1/2' 
 
_cell_length_a    10.2508 
_cell_length_b     6.1312 
_cell_length_c    10.9209 
_cell_angle_alpha  90.000 
_cell_angle_beta  100.874 
_cell_angle_gamma  90.000 
 
_shelx_F_squared_multiplier     1.000 
 
loop_ 
 _refln_index_h 
 _refln_index_k 
 _refln_index_l 
 _refln_F_squared_calc 
 _refln_F_squared_meas 
 _refln_F_squared_sigma 
 _refln_observed_status 
   2   0   0     1228.39     1145.13     19.63 o 
   3   0   0      720.01      660.73      6.69 o 
   4   0   0      264.35      242.70      2.53 o 
   5   0   0        1.74        0.40      0.18 o 
   6   0   0       81.17       95.05      3.90 o 
   7   0   0       41.84       39.22      2.75 o 
   8   0   0      119.26      111.88      1.80 o 
   9   0   0        8.21        6.89      0.51 o 
  10   0   0      405.94      384.05     14.90 o 
  11   0   0      200.40      209.23      3.64 o 
  12   0   0       45.66       48.45      0.94 o 
   2   1   0      345.68      401.40      2.50 o 
   3   1   0       15.07       18.29      0.54 o 
   4   1   0      420.77      472.35      3.88 o 
   5   1   0      111.11      131.07      2.49 o 
   6   1   0       56.03       67.09      1.83 o 
   7   1   0       72.95       72.80      2.65 o 
   8   1   0       32.05       37.10      0.83 o 
   9   1   0       87.10       74.18      1.36 o 
  10   1   0        7.97        7.34      0.49 o 
  11   1   0       92.15       92.94      1.34 o 
  12   1   0       44.99       46.80      0.95 o 
   0   2   0       30.01       22.83      0.63 o 
   1   2   0        0.50        0.91      0.09 o 
   2   2   0      183.78      179.52      1.63 o 
   3   2   0     1962.91     1970.86     43.32 o 
   4   2   0     1086.32     1163.41     11.55 o 
   5   2   0      183.08      194.83      4.01 o 
   6   2   0        0.30        1.22      0.23 o 
   7   2   0      292.35      322.50      5.18 o 
   8   2   0      107.54      101.34      2.20 o 
   9   2   0      226.75      218.40      5.90 o 
  10   2   0        0.18        0.34      0.13 o 
  11   2   0        0.23        0.57      0.12 o 
  12   2   0        1.87        2.60      0.19 o 
   1   3   0      753.12      769.22      9.00 o 
   2   3   0       10.34        9.40      0.66 o 
   3   3   0       20.53       19.58      1.00 o 
   4   3   0      440.74      455.15      5.59 o 
   5   3   0       20.25       24.92      1.21 o 
   6   3   0      153.46      159.49      4.01 o 
   7   3   0       35.93       39.52      1.36 o 
   8   3   0       27.24       27.17      0.81 o 
   9   3   0        2.11        2.67      0.25 o 
  10   3   0       39.82       45.87      0.77 o 
  11   3   0       22.33       22.73      0.47 o 
   0   4   0      505.24      513.15     28.29 o 
   1   4   0      308.38      312.52      7.48 o 
   2   4   0        3.27        1.47      0.35 o 
   3   4   0      206.59      223.97      3.84 o 
   4   4   0       90.20       87.12      2.47 o 
   5   4   0        4.09        3.24      0.25 o 
   6   4   0      116.68      121.19      2.20 o 
   7   4   0       20.07       21.14      0.90 o 
   8   4   0       24.85       23.89      0.93 o 
   9   4   0       47.01       54.84      0.98 o 
  10   4   0      101.04      113.15      1.51 o 
   1   5   0      381.37      347.43      2.32 o 
   2   5   0      204.19      195.61      1.79 o 
   3   5   0        0.13        0.61      0.11 o 
   4   5   0        0.07        0.17      0.09 o 
   5   5   0       38.13       35.89      0.83 o 
   6   5   0        1.26        0.99      0.11 o 
   7   5   0       33.78       35.64      0.90 o 
   8   5   0       40.71       40.22      0.85 o 
   9   5   0       64.21       64.47      0.86 o 
   0   6   0      131.38      134.42      7.75 o 
   1   6   0        0.05        0.25      0.09 o 
   2   6   0        7.75        6.82      0.32 o 
   3   6   0        3.18        3.15      0.20 o 
   4   6   0       79.00       81.37      0.95 o 
   5   6   0        3.08        3.44      0.23 o 
   6   6   0      139.38      146.30      1.59 o 
   7   6   0       47.80       51.80      0.82 o 
   8   6   0       11.46       13.11      0.30 o 
   2   7   0        0.01        0.16      0.08 o 
   3   7   0       55.96       57.63      1.05 o 
   4   7   0        3.09        2.91      0.21 o 
   5   7   0      286.66      298.84      6.50 o 
 -12   1   1        2.46        3.48      0.25 o 
 -11   1   1      120.81      115.44      1.68 o 
 -10   1   1       26.82       26.01      0.80 o 
  -9   1   1      316.52      282.82      3.28 o 
  -8   1   1       18.24       18.18      0.58 o 
  -7   1   1        4.27        2.63      0.50 o 
  -6   1   1      694.56      746.52      7.05 o 
  -5   1   1      312.98      356.25      4.00 o 
  -4   1   1      473.62      537.29      5.04 o 
  -3   1   1       45.51       54.06      0.93 o 
  -2   1   1      597.98      601.73      6.67 o 
  -1   1   1     2049.83     2113.03     10.53 o 
   0   1   1      147.24      173.04      2.15 o 
   1   1   1      793.36      834.80     15.27 o 
   3   1   1      127.53      136.88      2.09 o 
   4   1   1     1416.80     1428.79      7.30 o 
   5   1   1      162.84      189.01      2.73 o 
   6   1   1     1029.26     1014.52      9.55 o 
   7   1   1        0.95        0.70      1.28 o 
   8   1   1      159.55      157.68      2.12 o 
   9   1   1      249.74      216.56      2.50 o 
  10   1   1        2.62        3.20      0.28 o 
  11   1   1        0.09        0.08      0.08 o 
  12   1   1       43.48       43.24      0.85 o 
 -12   2   1        0.16        0.13      0.07 o 
 -11   2   1        1.92        2.19      0.26 o 
 -10   2   1      262.83      248.59      7.51 o 
  -9   2   1       15.93       17.03      0.64 o 
  -8   2   1       62.88       51.81      0.95 o 
  -7   2   1      174.18      171.30      3.25 o 
  -6   2   1       89.60       91.70      2.24 o 
  -5   2   1      130.51      159.45      2.24 o 
  -4   2   1        1.06        0.60      0.32 o 
  -3   2   1      104.02      126.80      1.59 o 
  -2   2   1      664.53      758.55      9.59 o 
  -1   2   1      255.08      276.81      3.76 o 
   0   2   1      646.60      686.40      4.71 o 
   1   2   1      801.74      879.49      6.92 o 
   2   2   1      179.28      206.16      4.68 o 
   3   2   1       44.20       45.66      1.24 o 
   4   2   1        7.84       13.12      0.55 o 
   5   2   1      531.45      578.74      8.54 o 
   6   2   1      115.66      118.65      2.65 o 
   7   2   1       35.07       35.64      0.77 o 
   8   2   1       94.08       75.12      1.67 o 
   9   2   1      153.56      141.17      2.31 o 
  10   2   1       13.05       12.33      0.65 o 
  11   2   1        0.47        0.47      0.14 o 
  12   2   1        1.39        1.81      0.20 o 
 -11   3   1       77.55       78.08      1.11 o 
 -10   3   1        0.12        0.27      0.07 o 
  -9   3   1       14.63       18.49      0.62 o 
  -8   3   1      272.08      251.53      3.14 o 
  -7   3   1       27.59       22.95      0.78 o 
  -6   3   1        0.09        0.23      0.20 o 
  -5   3   1      141.42      150.87      3.81 o 
  -4   3   1        1.15        0.36      0.20 o 
  -3   3   1        2.27        3.27      0.59 o 
  -2   3   1       88.37      106.06      1.73 o 
  -1   3   1      390.73      406.93      8.30 o 
   0   3   1      984.75     1102.39      8.24 o 
   1   3   1      147.55      166.55      2.68 o 
   2   3   1      235.06      245.14      3.41 o 
   3   3   1      155.80      157.69      2.89 o 
   4   3   1       61.45       78.82      2.13 o 
   5   3   1      338.89      352.40     10.02 o 
   6   3   1      182.63      181.83      2.71 o 
   7   3   1       92.15       82.32      1.38 o 
   8   3   1       94.09       92.37      1.92 o 
   9   3   1       16.55       15.34      0.58 o 
  10   3   1       35.00       33.73      0.76 o 
  11   3   1        2.29        3.50      0.15 o 
 -11   4   1       50.43       46.01      1.01 o 
 -10   4   1       85.15       96.01      1.07 o 
  -9   4   1       76.59       77.04      1.22 o 
  -8   4   1       50.98       50.23      1.44 o 
  -7   4   1       17.57       16.05      0.79 o 
  -6   4   1       59.46       65.48      1.08 o 
  -5   4   1        0.03        0.16      0.07 o 
  -4   4   1        2.36        1.37      0.38 o 
  -3   4   1      130.03      114.70      3.36 o 
  -2   4   1      228.89      228.30      4.54 o 
  -1   4   1       61.67       57.55      2.49 o 
   0   4   1      287.09      291.84      5.04 o 
   1   4   1      229.20      261.09     11.38 o 
   2   4   1      111.59      104.62      3.25 o 
   3   4   1      424.99      404.40      5.31 o 
   4   4   1        9.01        8.10      0.76 o 
   5   4   1      299.73      283.87      3.05 o 
   6   4   1       70.14       68.30      1.11 o 
   7   4   1       11.50       12.66      0.55 o 
   8   4   1        2.82        1.90      0.21 o 
   9   4   1       18.36       23.72      0.66 o 
  10   4   1       55.93       58.35      1.49 o 
  -9   5   1        2.54        3.45      0.21 o 
  -8   5   1       56.49       58.80      1.37 o 
  -7   5   1      128.34      127.93      1.71 o 
  -6   5   1        4.37        3.34      0.24 o 
  -5   5   1      312.39      273.53      3.08 o 
  -4   5   1      215.48      202.39      2.33 o 
  -3   5   1        6.78        6.24      0.31 o 
  -2   5   1       27.37       24.66      0.60 o 
  -1   5   1        6.82        7.74      0.40 o 
   0   5   1       38.69       40.98      0.55 o 
   1   5   1      377.53      362.08      2.34 o 
   2   5   1        0.53        0.70      0.24 o 
   3   5   1      405.33      371.10      4.84 o 
   4   5   1        5.33        3.98      0.28 o 
   5   5   1        1.03        0.40      0.12 o 
   6   5   1        2.67        2.90      0.23 o 
   7   5   1        3.63        4.20      0.29 o 
   8   5   1        2.39        2.31      0.21 o 
   9   5   1       31.04       27.50      0.52 o 
  -8   6   1       11.12       12.63      0.31 o 
  -7   6   1        1.34        2.46      0.19 o 
  -6   6   1       10.63        9.92      0.35 o 
  -5   6   1        0.98        1.82      0.17 o 
  -4   6   1       70.81       65.59      1.19 o 
  -3   6   1       39.58       36.47      0.98 o 
  -2   6   1       49.91       49.25      0.95 o 
  -1   6   1       14.33       14.00      0.40 o 
   0   6   1      136.98      129.86      2.68 o 
   1   6   1      262.21      241.80      2.41 o 
   2   6   1       12.88       12.66      0.48 o 
   3   6   1       45.15       45.05      0.89 o 
   4   6   1      123.52      119.55      1.25 o 
   5   6   1        6.78        8.78      0.32 o 
   6   6   1        6.05        8.91      0.38 o 
   7   6   1       59.97       61.66      0.85 o 
  -5   7   1        0.31        0.70      0.11 o 
  -4   7   1        1.92        1.53      0.18 o 
  -3   7   1       17.95       18.77      0.63 o 
  -2   7   1      138.19      145.85      2.86 o 
  -1   7   1        0.05        0.44      0.17 o 
   2   7   1       43.98       43.66      1.30 o 
   3   7   1       27.12       29.25      0.54 o 
   4   7   1       54.11       57.69      1.20 o 
   5   7   1       27.73       26.25      0.71 o 
 -12   0   2       13.18       12.15      0.74 o 
 -11   0   2        1.11        0.61      0.16 o 
 -10   0   2       27.25       27.50      1.04 o 
  -9   0   2       43.77       43.75      1.45 o 
  -8   0   2      622.67      583.75     11.07 o 
  -7   0   2      149.99      187.92     13.44 o 
  -6   0   2      448.24      510.92     22.63 o 
  -5   0   2      224.41      228.65      5.31 o 
  -4   0   2     2023.79     1888.15     13.73 o 
  -2   0   2      897.68      874.45      6.53 o 
  -1   0   2      694.44      623.69     26.50 o 
   0   0   2     1025.61     1019.98     25.73 o 
   2   0   2      237.67      262.35      2.75 o 
   3   0   2       90.82       83.71      1.77 o 
   4   0   2     2334.21     2400.70     84.06 o 
   5   0   2     1508.85     1612.22     53.60 o 
   6   0   2      405.79      383.22      8.49 o 
   7   0   2        3.37        3.79      0.93 o 
   8   0   2      378.33      398.18      3.79 o 
   9   0   2      113.47      102.08      1.94 o 
  10   0   2      105.07       96.63      3.74 o 
  11   0   2       46.91       48.35      1.55 o 
  12   0   2       16.04       15.49      0.59 o 
 -12   1   2       14.43       18.53      0.60 o 
 -11   1   2        6.03        6.63      0.37 o 
 -10   1   2      183.86      172.53      2.06 o 
  -9   1   2       30.91       30.08      0.87 o 
  -8   1   2       61.93       63.42      1.08 o 
  -7   1   2       32.44       39.07      2.39 o 
  -6   1   2       76.69       62.88      1.51 o 
  -5   1   2       33.07       39.49      1.27 o 
  -4   1   2      114.10       99.31      1.80 o 
  -3   1   2      379.17      368.04      3.29 o 
  -2   1   2      552.21      547.61      2.58 o 
   1   1   2      169.07      179.33      1.76 o 
   2   1   2      104.68      113.48      1.15 o 
   3   1   2        0.20        0.63      0.12 o 
   4   1   2       27.16       34.71      1.05 o 
   5   1   2      133.78      153.44      2.74 o 
   6   1   2       76.89       80.13      3.14 o 
   7   1   2       23.76       27.29      1.71 o 
   8   1   2        3.17        2.18      0.19 o 
   9   1   2       19.35       16.48      0.58 o 
  10   1   2        1.98        2.12      0.22 o 
  11   1   2        8.98        9.05      0.37 o 
  12   1   2        3.45        3.90      0.22 o 
 -12   2   2        2.82        2.19      0.50 o 
 -11   2   2        4.83        4.38      0.39 o 
 -10   2   2      202.91      215.52      2.47 o 
  -9   2   2      481.55      469.45     11.30 o 
  -8   2   2        0.90        0.67      0.29 o 
  -7   2   2      198.40      203.99      3.56 o 
  -6   2   2       65.11       65.03      1.42 o 
  -5   2   2     1076.88     1081.61      8.61 o 
  -4   2   2        8.46        5.80      0.49 o 
  -3   2   2       24.70       18.39      0.64 o 
  -2   2   2     1233.46     1199.39      7.46 o 
  -1   2   2       14.78       28.38      1.65 o 
   0   2   2     2326.16     2217.44     25.66 o 
   2   2   2     1179.14     1216.15      8.31 o 
   3   2   2       30.79       37.82      0.99 o 
   4   2   2      850.89      938.57     10.94 o 
   5   2   2       63.24       63.20      2.26 o 
   6   2   2       63.06       72.03      2.12 o 
   7   2   2        0.46        1.12      0.17 o 
   8   2   2        0.01        0.17      0.11 o 
   9   2   2       47.96       41.19      1.23 o 
  10   2   2       75.94       77.43      1.56 o 
  11   2   2      210.02      226.57      2.21 o 
 -11   3   2       94.04       91.62      1.24 o 
 -10   3   2      228.31      240.54      8.78 o 
  -9   3   2        0.77        0.70      0.15 o 
  -8   3   2      196.98      184.36      2.90 o 
  -7   3   2      564.31      573.81      6.19 o 
  -6   3   2        6.87        5.04      0.58 o 
  -5   3   2        9.11        7.55      0.65 o 
  -4   3   2      395.43      412.27     15.32 o 
  -3   3   2      723.32      778.12     24.44 o 
  -2   3   2        4.72        5.26      0.45 o 
  -1   3   2      714.40      809.54      7.22 o 
   0   3   2      590.12      648.25      5.35 o 
   1   3   2       43.16       39.12      1.09 o 
   2   3   2      169.39      180.46      3.96 o 
   3   3   2      235.68      283.46      3.68 o 
   4   3   2       16.49       18.96      1.08 o 
   5   3   2      101.53      120.74      5.84 o 
   6   3   2       70.51       78.69      1.10 o 
   7   3   2       97.74      102.43      1.64 o 
   8   3   2      141.74      148.52      4.13 o 
   9   3   2       11.53       14.68      0.54 o 
  10   3   2       92.24       99.70      1.57 o 
  11   3   2       27.35       25.11      0.98 o 
 -11   4   2        2.44        2.87      0.26 o 
 -10   4   2        0.11        0.30      0.08 o 
  -9   4   2        0.00        0.10      0.06 o 
  -8   4   2       10.16       10.21      0.42 o 
  -7   4   2       13.40       11.88      0.67 o 
  -6   4   2      493.04      494.06     13.35 o 
  -5   4   2        0.01        0.32      0.11 o 
  -4   4   2        4.21        3.29      0.60 o 
  -3   4   2      215.23      223.83      4.69 o 
  -2   4   2      392.59      420.93      6.63 o 
  -1   4   2       72.70       78.41      2.14 o 
   0   4   2        0.37        3.34      0.42 o 
   1   4   2        0.50        0.09      0.14 o 
   2   4   2       31.15       33.70      1.82 o 
   3   4   2        1.12        1.05      0.35 o 
   4   4   2      311.33      328.49      2.24 o 
   5   4   2      133.27      123.26      1.48 o 
   6   4   2       30.48       27.43      0.69 o 
   7   4   2       95.00      106.34      1.80 o 
   8   4   2       18.52       19.00      0.62 o 
   9   4   2        0.36        0.13      0.07 o 
  10   4   2       30.21       33.28      0.68 o 
  -9   5   2        8.04        7.96      0.22 o 
  -8   5   2       18.61       18.97      0.49 o 
  -7   5   2        0.66        0.78      0.13 o 
  -6   5   2        0.14        0.53      0.12 o 
  -5   5   2      174.21      153.06      1.72 o 
  -4   5   2      145.97      138.85      1.65 o 
  -3   5   2       56.44       63.00      1.10 o 
  -2   5   2        0.05        0.03      0.08 o 
  -1   5   2       76.31       72.50      1.27 o 
   0   5   2       45.32       46.48      0.58 o 
   1   5   2       20.31       18.44      0.37 o 
   2   5   2        7.59       10.56      0.30 o 
   3   5   2        9.86        8.55      0.36 o 
   4   5   2       15.30       14.16      0.52 o 
   5   5   2        0.89        1.42      0.20 o 
   6   5   2       97.63       95.52      1.25 o 
   7   5   2      211.14      209.44      2.48 o 
   8   5   2       14.87       13.74      0.45 o 
   9   5   2        7.55        7.62      0.31 o 
  -8   6   2       41.27       44.23      1.01 o 
  -7   6   2        3.17        3.81      0.19 o 
  -6   6   2        6.34        7.01      0.30 o 
  -5   6   2       16.98       18.77      0.53 o 
  -4   6   2        0.14        0.13      0.08 o 
  -3   6   2        1.73        0.58      0.13 o 
  -2   6   2       24.04       19.98      0.70 o 
  -1   6   2       60.89       53.24      1.18 o 
   0   6   2       48.04       47.88      1.20 o 
   1   6   2       35.91       37.64      0.80 o 
   2   6   2        1.71        1.28      0.13 o 
   3   6   2        3.24        2.89      0.22 o 
   4   6   2        9.73        9.28      0.34 o 
   5   6   2        0.00        0.10      0.06 o 
   6   6   2       50.19       49.46      0.84 o 
   7   6   2       21.93       22.74      0.46 o 
  -5   7   2        4.62        5.30      0.27 o 
  -4   7   2        0.39        0.78      0.13 o 
  -3   7   2       45.29       43.98      0.96 o 
  -2   7   2       17.54       17.82      0.87 o 
  -1   7   2       30.62       29.84      1.11 o 
   0   7   2      156.58      158.14      1.71 o 
   1   7   2        3.08        2.85      0.24 o 
   2   7   2       59.63       62.08      0.84 o 
   3   7   2       13.27       12.24      0.41 o 
   4   7   2       24.11       22.60      0.78 o 
 -12   1   3        3.79        4.06      0.24 o 
 -11   1   3      157.24      138.46      2.04 o 
 -10   1   3       54.88       48.62      1.10 o 
  -9   1   3        8.14        9.32      0.48 o 
  -8   1   3       18.85       18.68      0.53 o 
  -7   1   3      387.73      368.87      5.56 o 
  -6   1   3        5.62        5.92      0.57 o 
  -5   1   3        3.15        3.96      0.42 o 
  -4   1   3      209.67      222.31      2.79 o 
  -3   1   3      225.44      262.17      4.51 o 
  -2   1   3      323.89      331.57      2.51 o 
  -1   1   3        6.42        5.37      0.26 o 
   1   1   3     1792.21     1805.00     18.99 o 
   2   1   3      932.90      951.58      6.85 o 
   3   1   3      134.75      150.61      2.81 o 
   4   1   3      109.78      118.27      2.31 o 
   5   1   3       84.18       89.70      2.21 o 
   6   1   3       52.10       53.61      1.82 o 
   7   1   3      194.02      208.66      2.17 o 
   8   1   3      238.99      214.72      2.00 o 
   9   1   3        1.65        1.75      0.18 o 
  10   1   3       12.99       14.32      0.68 o 
  11   1   3       12.57       11.97      0.43 o 
 -12   2   3       25.97       25.86      0.65 o 
 -11   2   3        8.64        9.96      0.40 o 
 -10   2   3        7.59        5.87      0.36 o 
  -9   2   3        7.40        6.99      0.36 o 
  -8   2   3      224.66      217.80      2.98 o 
  -7   2   3      144.33      142.81      3.04 o 
  -6   2   3        0.83        0.96      0.30 o 
  -5   2   3       39.27       31.76      1.28 o 
  -4   2   3        0.12        0.33      0.20 o 
  -3   2   3      277.48      303.80      3.48 o 
  -2   2   3      338.42      367.15      3.59 o 
  -1   2   3      150.17      179.59      2.33 o 
   0   2   3        7.73        8.75      0.51 o 
   1   2   3      625.45      672.27      8.76 o 
   2   2   3       39.82       39.15      1.09 o 
   3   2   3      253.41      280.35      4.45 o 
   4   2   3       49.20       58.89      1.70 o 
   5   2   3       54.92       65.97      1.97 o 
   6   2   3       12.39       14.56      0.98 o 
   7   2   3      329.06      297.49      3.27 o 
   8   2   3        1.28        0.71      0.15 o 
   9   2   3       55.51       49.13      1.31 o 
  10   2   3        3.71        4.92      0.38 o 
  11   2   3       26.27       26.34      0.67 o 
 -11   3   3       12.33       14.53      0.49 o 
 -10   3   3       55.57       53.50      2.42 o 
  -9   3   3        0.01        0.19      0.09 o 
  -8   3   3       76.23       68.01      1.63 o 
  -7   3   3       73.32       76.20      1.70 o 
  -6   3   3       46.14       46.82      1.73 o 
  -5   3   3       22.34       23.68      1.43 o 
  -4   3   3      930.96      967.95     15.02 o 
  -3   3   3      626.67      654.95      6.90 o 
  -2   3   3       92.78      112.00      2.75 o 
  -1   3   3       83.12       95.52      1.88 o 
   0   3   3      132.41      136.41      2.75 o 
   1   3   3        5.49        3.92      0.48 o 
   2   3   3      559.66      526.91      5.95 o 
   3   3   3      111.32      114.90      2.98 o 
   4   3   3      253.95      241.72      6.19 o 
   5   3   3      337.91      354.09      4.37 o 
   6   3   3       26.70       22.18      0.61 o 
   7   3   3      207.02      197.36      2.26 o 
   8   3   3        1.80        3.86      0.29 o 
   9   3   3       46.87       47.84      1.18 o 
  10   3   3       40.22       40.06      0.73 o 
 -11   4   3        2.51        3.19      0.27 o 
 -10   4   3      128.14      135.18      1.62 o 
  -9   4   3      196.47      207.03      4.80 o 
  -8   4   3       37.36       38.25      0.79 o 
  -7   4   3       35.83       34.67      0.88 o 
  -6   4   3       11.74       10.45      0.44 o 
  -5   4   3        3.32        5.07      0.28 o 
  -4   4   3       55.59       54.64      1.95 o 
  -3   4   3        1.03        0.96      0.39 o 
  -2   4   3      106.99      119.37      6.64 o 
  -1   4   3      324.68      320.84      5.34 o 
   0   4   3        3.50        1.08      0.24 o 
   1   4   3     1286.10     1260.93     10.26 o 
   2   4   3      740.42      730.52      7.34 o 
   3   4   3       80.16       75.60      1.05 o 
   4   4   3       20.48       17.74      0.53 o 
   5   4   3       87.66       81.76      2.06 o 
   6   4   3       61.97       60.94      1.21 o 
   7   4   3        0.06        0.50      0.14 o 
   8   4   3       23.33       22.52      0.64 o 
   9   4   3        0.99        2.27      0.21 o 
  10   4   3        0.80        1.60      0.13 o 
  -9   5   3        2.11        2.65      0.17 o 
  -8   5   3        2.55        2.58      0.18 o 
  -7   5   3        8.47        8.73      0.33 o 
  -6   5   3        0.06        0.11      0.09 o 
  -5   5   3        0.71        0.58      0.12 o 
  -4   5   3        4.17        6.31      0.31 o 
  -3   5   3        3.41        2.59      0.23 o 
  -2   5   3       21.02       19.93      0.70 o 
  -1   5   3        2.42        3.89      0.24 o 
   0   5   3       18.13       18.15      0.42 o 
   1   5   3       41.64       37.54      0.72 o 
   2   5   3      576.86      536.59      3.17 o 
   3   5   3       11.99       11.22      0.45 o 
   4   5   3      253.97      235.68      2.45 o 
   5   5   3       24.92       25.93      0.91 o 
   6   5   3      142.26      142.28      2.01 o 
   7   5   3        0.00        0.23      0.07 o 
   8   5   3       38.00       43.80      0.71 o 
  -7   6   3       95.89      102.48      0.92 o 
  -6   6   3       22.19       20.01      0.52 o 
  -5   6   3       38.80       43.82      0.94 o 
  -4   6   3       16.20       17.43      0.63 o 
  -3   6   3        5.14        5.21      0.36 o 
  -2   6   3      116.72      122.26      5.66 o 
  -1   6   3       15.24       15.28      0.38 o 
   0   6   3       18.52       20.12      0.52 o 
   1   6   3        0.90        0.69      0.12 o 
   2   6   3        0.54        0.45      0.09 o 
   3   6   3       64.58       61.37      1.45 o 
   4   6   3       11.40       10.04      0.33 o 
   5   6   3       47.08       46.72      0.91 o 
   6   6   3       44.31       43.31      0.60 o 
   7   6   3        7.79        8.87      0.41 o 
  -5   7   3        5.65        7.11      0.42 o 
  -4   7   3      107.90      109.81      1.93 o 
  -3   7   3       11.56       10.99      0.66 o 
  -2   7   3       17.95       17.99      0.86 o 
  -1   7   3        0.43        0.13      0.13 o 
   0   7   3       37.97       39.94      0.84 o 
   1   7   3       10.25       10.85      0.44 o 
   2   7   3       15.69       18.49      0.57 o 
   3   7   3        0.74        1.24      0.36 o 
   4   7   3       17.78       17.25      0.58 o 
 -12   0   4        0.05        0.16      0.08 o 
 -11   0   4        0.03       -0.05      0.15 o 
 -10   0   4      181.17      156.22      3.41 o 
  -9   0   4      523.07      460.96      6.62 o 
  -8   0   4      916.55      836.51      6.34 o 
  -7   0   4      129.34      113.56      3.20 o 
  -6   0   4       63.47       59.38      3.06 o 
  -5   0   4        0.37        2.49      0.59 o 
  -4   0   4      570.28      563.42      7.79 o 
  -3   0   4     1800.90     1790.90     12.88 o 
  -2   0   4     1129.14     1029.61      9.00 o 
  -1   0   4       91.58      116.12      2.06 o 
   0   0   4      240.60      257.96      5.33 o 
   3   0   4      738.78      778.42      9.13 o 
   4   0   4       96.39       99.94      2.76 o 
   5   0   4      858.94      901.20     45.65 o 
   6   0   4      431.12      446.01     10.20 o 
   7   0   4      128.96      129.86      2.13 o 
   8   0   4        0.18        0.28      0.09 o 
   9   0   4       59.10       60.32      3.36 o 
  10   0   4        8.56        8.48      0.47 o 
  11   0   4        2.99        2.84      0.30 o 
 -12   1   4        0.59        0.66      0.11 o 
 -11   1   4        0.06        0.26      0.11 o 
 -10   1   4       96.16       87.60      1.77 o 
  -9   1   4      614.79      513.46      3.70 o 
  -8   1   4       63.20       54.50      1.00 o 
  -7   1   4      317.59      312.78      4.45 o 
  -6   1   4      604.58      592.24      8.19 o 
  -5   1   4      142.58      129.17      4.93 o 
  -4   1   4      120.63      140.52      2.50 o 
  -3   1   4      385.27      356.35      4.94 o 
  -2   1   4      128.62       99.11      1.56 o 
  -1   1   4      128.71      130.00      2.39 o 
   0   1   4       44.84       60.40      0.82 o 
   1   1   4     1546.34     1526.12     37.29 o 
   2   1   4      327.02      357.54      5.04 o 
   3   1   4       70.25       77.87      1.53 o 
   4   1   4      255.91      264.32      4.94 o 
   5   1   4        0.01        0.11      0.19 o 
   6   1   4       42.74       40.16      1.65 o 
   7   1   4      125.87      124.39      2.62 o 
   8   1   4        2.63        2.21      0.18 o 
   9   1   4       14.92       16.87      0.52 o 
  10   1   4        6.68        7.10      0.48 o 
  11   1   4        2.22        2.37      0.19 o 
 -12   2   4       10.22       12.68      0.44 o 
 -11   2   4       38.29       40.57      1.20 o 
 -10   2   4       16.81       15.54      0.58 o 
  -9   2   4      116.27      118.81      4.09 o 
  -8   2   4       95.65       92.85      2.68 o 
  -7   2   4        0.34        0.67      0.13 o 
  -6   2   4      147.99      155.81      3.12 o 
  -5   2   4      898.21      904.19     11.77 o 
  -4   2   4        3.12        0.58      0.18 o 
  -3   2   4       79.28       83.23      1.94 o 
  -2   2   4      593.21      591.33      4.93 o 
  -1   2   4        2.84        4.69      0.35 o 
   0   2   4       28.17       24.58      0.77 o 
   1   2   4       87.27       88.91      3.22 o 
   2   2   4       39.27       36.84      1.38 o 
   3   2   4        4.01        6.55      0.60 o 
   4   2   4       23.52       24.19      1.71 o 
   5   2   4      744.59      693.21      8.45 o 
   6   2   4      733.24      719.05      4.43 o 
   7   2   4      134.20      122.16      1.77 o 
   8   2   4      115.99      118.76      1.75 o 
   9   2   4       14.94       12.76      0.64 o 
  10   2   4       19.81       19.33      0.67 o 
  11   2   4       60.91       61.89      0.80 o 
 -11   3   4        8.31       10.31      0.45 o 
 -10   3   4       16.90       17.31      1.15 o 
  -9   3   4        5.20        5.09      0.43 o 
  -8   3   4       62.70       55.81      1.47 o 
  -7   3   4        0.20        0.20      0.12 o 
  -6   3   4      494.38      484.79      4.27 o 
  -5   3   4       42.64       33.03      1.77 o 
  -4   3   4       23.81       24.07      1.45 o 
  -3   3   4       53.21       50.27      2.02 o 
  -2   3   4      821.38      804.96     17.83 o 
  -1   3   4      305.79      321.27      4.37 o 
   0   3   4      443.50      413.74      8.51 o 
   1   3   4       10.27        9.52      0.82 o 
   2   3   4      124.69      139.36      3.29 o 
   3   3   4      162.92      159.69      3.75 o 
   4   3   4       37.43       42.54      2.05 o 
   5   3   4      273.10      271.19      3.16 o 
   6   3   4       11.14        8.78      0.35 o 
   7   3   4      201.04      213.61      2.25 o 
   8   3   4       44.32       44.17      1.18 o 
   9   3   4        1.79        1.46      0.20 o 
  10   3   4      134.75      136.59      1.40 o 
 -10   4   4        4.11        4.70      0.30 o 
  -9   4   4       41.83       44.55      1.35 o 
  -8   4   4       21.55       21.37      0.59 o 
  -7   4   4       39.88       35.19      0.85 o 
  -6   4   4       42.08       36.96      0.79 o 
  -5   4   4        4.46        3.03      0.21 o 
  -4   4   4      272.82      272.63      2.14 o 
  -3   4   4       46.26       56.43      2.25 o 
  -2   4   4        4.17        4.01      0.59 o 
  -1   4   4       70.31       84.13      2.18 o 
   0   4   4       53.19       57.03      2.12 o 
   1   4   4        8.27        9.84      0.92 o 
   2   4   4      476.73      431.49      2.26 o 
   3   4   4      127.82      131.77      1.63 o 
   4   4   4        3.37        3.12      0.42 o 
   5   4   4        9.97       11.13      0.53 o 
   6   4   4        5.87        5.24      0.35 o 
   7   4   4        3.43        2.93      0.21 o 
   8   4   4       15.45       18.32      0.52 o 
   9   4   4        4.63        6.55      0.31 o 
  -9   5   4       86.86       90.23      1.19 o 
  -8   5   4       31.71       32.42      0.53 o 
  -7   5   4       48.58       51.41      0.86 o 
  -6   5   4       42.21       41.26      0.86 o 
  -5   5   4        0.02        0.29      0.08 o 
  -4   5   4        4.92        7.81      0.34 o 
  -3   5   4        8.35        6.60      0.31 o 
  -2   5   4        0.00        0.29      0.09 o 
  -1   5   4       85.12       75.93      1.36 o 
   0   5   4      123.57      117.69      1.18 o 
   1   5   4      272.69      248.33      2.28 o 
   2   5   4       17.09       15.27      0.48 o 
   3   5   4       89.25       82.28      1.01 o 
   4   5   4       47.14       47.73      1.14 o 
   5   5   4       15.61       16.53      0.50 o 
   6   5   4        0.29        0.81      0.10 o 
   7   5   4       18.99       20.87      0.47 o 
   8   5   4        7.93        7.73      0.31 o 
  -7   6   4        0.07        0.24      0.06 o 
  -6   6   4        4.54        4.91      0.28 o 
  -5   6   4       71.74       69.48      1.13 o 
  -4   6   4      171.82      173.89      2.09 o 
  -3   6   4       16.05       15.59      0.47 o 
  -2   6   4      171.94      169.58      2.73 o 
  -1   6   4       10.98       10.63      0.33 o 
   0   6   4        0.52        0.31      0.07 o 
   1   6   4        3.69        3.96      0.21 o 
   2   6   4       10.28       10.53      0.36 o 
   3   6   4        4.73        5.04      0.41 o 
   4   6   4        0.82        0.57      0.10 o 
   5   6   4       14.06       15.16      0.32 o 
   6   6   4        5.41        5.71      0.29 o 
  -4   7   4       69.90       71.41      1.43 o 
  -3   7   4      183.86      194.24      2.60 o 
  -2   7   4        0.00        0.12      0.10 o 
  -1   7   4       14.03       14.11      0.72 o 
   0   7   4        1.73        2.18      0.23 o 
   1   7   4       10.86       10.11      0.59 o 
   2   7   4       41.62       42.52      0.78 o 
   3   7   4        2.04        2.02      0.21 o 
 -12   1   5        2.79        3.32      0.20 o 
 -11   1   5        1.24        1.79      0.22 o 
 -10   1   5       50.63       46.63      1.06 o 
  -9   1   5      346.94      315.08      3.51 o 
  -8   1   5       20.21       19.68      0.87 o 
  -7   1   5      153.67      151.48      3.83 o 
  -6   1   5       36.37       35.56      1.44 o 
  -5   1   5      113.72      130.40      3.23 o 
  -4   1   5       38.71       44.30      1.37 o 
  -3   1   5     1504.22     1586.04      9.20 o 
  -2   1   5      399.53      426.23      6.69 o 
  -1   1   5        2.91        5.96      0.42 o 
   0   1   5      863.92      867.13     11.36 o 
   1   1   5      377.56      350.38      5.69 o 
   2   1   5       10.58        9.55      0.65 o 
   3   1   5       17.88       17.02      0.87 o 
   4   1   5      139.00      127.12      2.76 o 
   5   1   5      209.45      195.13      3.62 o 
   6   1   5      357.21      345.12      4.29 o 
   7   1   5       85.61       77.94      1.94 o 
   8   1   5      247.83      223.25      2.57 o 
   9   1   5       70.87       78.29      1.53 o 
  10   1   5        3.19        2.87      0.19 o 
 -12   2   5        0.45        0.33      0.08 o 
 -11   2   5        0.21        0.24      0.06 o 
 -10   2   5        9.83       10.29      0.40 o 
  -9   2   5       36.85       33.57      1.33 o 
  -8   2   5      246.59      251.31      6.27 o 
  -7   2   5       31.98       31.31      0.67 o 
  -6   2   5       75.45       79.40      2.33 o 
  -5   2   5      199.92      208.53      3.63 o 
  -4   2   5      144.55      152.53      2.95 o 
  -3   2   5      335.65      366.88      4.36 o 
  -2   2   5       43.94       50.59      1.30 o 
  -1   2   5      659.42      648.36      5.33 o 
   0   2   5       52.64       57.03      2.11 o 
   1   2   5      351.15      335.93      4.96 o 
   2   2   5      190.88      178.36      3.80 o 
   3   2   5      256.35      228.31      4.60 o 
   4   2   5        8.89       12.15      1.12 o 
   5   2   5      110.43      110.43      1.99 o 
   6   2   5       35.58       33.42      0.90 o 
   7   2   5      135.25      118.84      1.73 o 
   8   2   5        1.22        0.57      0.13 o 
   9   2   5        4.15        3.53      0.32 o 
  10   2   5       10.99       13.43      0.50 o 
 -11   3   5       11.86       12.35      0.59 o 
 -10   3   5       21.83       19.75      0.75 o 
  -9   3   5        9.27        8.21      0.55 o 
  -8   3   5        0.42        0.38      0.15 o 
  -7   3   5       14.82       12.36      0.69 o 
  -6   3   5       13.17       12.65      0.73 o 
  -5   3   5       27.91       30.20      1.75 o 
  -4   3   5       26.85       30.17      1.39 o 
  -3   3   5        2.32        3.22      0.54 o 
  -2   3   5       10.54        8.78      0.67 o 
  -1   3   5       20.03       24.80      1.14 o 
   0   3   5       62.58       48.28      1.96 o 
   1   3   5      613.49      572.32      7.08 o 
   2   3   5      220.86      215.13      4.44 o 
   3   3   5        9.76        6.32      0.78 o 
   4   3   5        5.28        6.45      0.26 o 
   5   3   5       17.29       15.25      0.61 o 
   6   3   5       66.68       65.94      1.20 o 
   7   3   5       29.70       30.88      0.70 o 
   8   3   5        7.44       10.02      0.53 o 
   9   3   5        0.08        0.62      0.21 o 
 -10   4   5       26.00       28.71      0.70 o 
  -9   4   5        0.06        0.14      0.08 o 
  -8   4   5       11.81       11.58      0.51 o 
  -7   4   5      161.33      161.62      1.74 o 
  -6   4   5       81.21       80.04      1.11 o 
  -5   4   5       30.06       27.40      0.61 o 
  -4   4   5      206.41      202.50      1.87 o 
  -3   4   5        0.98        1.40      0.14 o 
  -2   4   5        6.79        4.50      0.22 o 
  -1   4   5        4.13        6.20      0.42 o 
   0   4   5       26.13       24.88      0.67 o 
   1   4   5      198.26      187.24      1.66 o 
   2   4   5       18.25       15.10      0.44 o 
   3   4   5       54.44       46.13      0.83 o 
   4   4   5        2.67        2.67      0.34 o 
   5   4   5        3.16        3.39      0.29 o 
   6   4   5      160.06      166.40      2.85 o 
   7   4   5      123.02      131.98      1.50 o 
   8   4   5       65.01       64.76      1.11 o 
  -9   5   5        7.07        7.37      0.32 o 
  -8   5   5        2.05        2.88      0.20 o 
  -7   5   5       27.29       30.19      0.73 o 
  -6   5   5       94.11      107.34      2.27 o 
  -5   5   5       18.42       19.18      0.47 o 
  -4   5   5       48.24       56.42      1.15 o 
  -3   5   5      176.49      173.47      2.83 o 
  -2   5   5      164.10      147.12      1.65 o 
  -1   5   5       24.58       23.18      0.60 o 
   0   5   5      270.52      251.41      5.50 o 
   1   5   5       12.41       11.65      0.42 o 
   2   5   5       96.73       83.49      1.11 o 
   3   5   5      198.79      189.76      1.87 o 
   4   5   5        0.26        0.39      0.10 o 
   5   5   5       46.72       49.67      0.82 o 
   6   5   5       26.32       29.85      0.48 o 
   7   5   5        1.47        1.47      0.09 o 
  -7   6   5        5.65        4.72      0.24 o 
  -6   6   5      123.96      132.37      1.64 o 
  -5   6   5        0.64        0.17      0.06 o 
  -4   6   5       56.48       55.76      1.19 o 
  -3   6   5       71.12       66.84      0.97 o 
  -2   6   5        1.55        1.55      0.13 o 
  -1   6   5       13.95       13.86      0.40 o 
   0   6   5       56.53       57.97      0.75 o 
   1   6   5       11.23       12.34      0.35 o 
   2   6   5      367.72      362.65      2.36 o 
   3   6   5      195.95      194.28      2.59 o 
   4   6   5        3.80        3.27      0.22 o 
   5   6   5        0.34        0.39      0.07 o 
  -3   7   5       15.12       17.81      0.69 o 
  -2   7   5        7.25        7.17      0.47 o 
  -1   7   5        9.07        8.28      0.50 o 
   0   7   5       42.28       37.45      0.90 o 
   1   7   5        5.26        5.12      0.25 o 
   2   7   5       21.18       22.21      0.67 o 
 -12   0   6       55.46       61.32      1.47 o 
 -11   0   6       32.28       34.92      1.99 o 
 -10   0   6      221.87      218.41     12.09 o 
  -9   0   6      330.23      296.27     17.09 o 
  -8   0   6      163.43      155.99      6.98 o 
  -7   0   6      193.12      208.43      4.25 o 
  -6   0   6        8.60        4.69      0.91 o 
  -5   0   6       15.45       19.31      1.74 o 
  -4   0   6      665.38      709.56      9.95 o 
  -3   0   6      610.37      699.71      9.33 o 
  -2   0   6       77.90       85.74      3.14 o 
  -1   0   6      208.44      226.58      7.58 o 
   0   0   6      250.41      260.26      3.34 o 
   1   0   6       78.11       62.81      2.11 o 
   2   0   6       90.04       81.89      2.54 o 
   3   0   6      384.81      371.07      8.54 o 
   4   0   6      245.15      245.34     15.28 o 
   5   0   6       17.33       16.13      1.11 o 
   6   0   6     1111.84     1084.54     27.40 o 
   7   0   6      364.85      365.42      9.80 o 
   8   0   6      241.94      230.27      3.40 o 
   9   0   6       57.43       62.64      1.16 o 
  10   0   6      143.66      150.38      2.04 o 
 -12   1   6       18.08       17.50      0.40 o 
 -11   1   6       57.26       64.70      1.06 o 
 -10   1   6       20.22       17.33      0.63 o 
  -9   1   6        5.06        5.83      0.33 o 
  -8   1   6      183.39      148.72      2.00 o 
  -7   1   6       12.37        9.03      0.43 o 
  -6   1   6       72.96       66.07      2.60 o 
  -5   1   6      842.43      798.55     13.52 o 
  -4   1   6      153.10      169.20      3.73 o 
  -3   1   6      103.99      117.37      6.12 o 
  -2   1   6      858.36      891.48     25.99 o 
  -1   1   6      310.65      283.57      5.72 o 
   0   1   6      217.59      210.79      3.19 o 
   1   1   6       72.27       70.79      2.01 o 
   2   1   6       89.05       92.83      2.23 o 
   3   1   6      459.64      437.53      7.72 o 
   4   1   6      233.53      221.29      3.87 o 
   5   1   6      445.55      428.72      3.17 o 
   6   1   6      119.51      114.84      2.63 o 
   7   1   6        9.14        8.45      0.45 o 
   8   1   6        1.90        3.33      0.23 o 
   9   1   6       65.31       67.52      1.69 o 
  10   1   6        0.07        0.10      0.09 o 
 -12   2   6        9.00        9.81      0.45 o 
 -11   2   6       16.49       17.35      0.40 o 
 -10   2   6        9.04        9.01      0.36 o 
  -9   2   6       16.56       12.92      0.49 o 
  -8   2   6      110.64       99.30      2.05 o 
  -7   2   6      144.62      138.43      2.86 o 
  -6   2   6       92.08       96.31      1.33 o 
  -5   2   6       61.65       59.20      2.02 o 
  -4   2   6        6.99        6.85      0.67 o 
  -3   2   6      598.73      563.06      5.75 o 
  -2   2   6      122.46      126.98      2.21 o 
  -1   2   6       56.58       58.68      1.72 o 
   0   2   6        1.78        1.99      0.32 o 
   1   2   6       29.08       30.02      1.63 o 
   2   2   6      197.52      176.51      4.45 o 
   3   2   6      466.75      411.07      6.63 o 
   4   2   6       63.73       62.68      1.40 o 
   5   2   6        1.39        1.50      0.27 o 
   6   2   6       19.66       17.51      0.66 o 
   7   2   6       12.97       12.32      0.45 o 
   8   2   6       31.67       32.97      0.81 o 
   9   2   6       57.11       60.62      1.46 o 
 -11   3   6        6.62        5.91      0.23 o 
 -10   3   6      139.33      149.10      1.94 o 
  -9   3   6      182.76      174.66      2.44 o 
  -8   3   6       80.61       73.14      1.70 o 
  -7   3   6       18.28       16.69      0.84 o 
  -6   3   6      241.33      236.02      3.14 o 
  -5   3   6      512.68      487.28      3.54 o 
  -4   3   6       59.65       61.34      1.20 o 
  -3   3   6       19.55       19.30      1.39 o 
  -2   3   6        8.60        7.60      0.85 o 
  -1   3   6        2.15        2.38      0.38 o 
   0   3   6        4.86        5.17      0.69 o 
   1   3   6       50.53       46.63      2.40 o 
   2   3   6      536.78      518.12      3.68 o 
   3   3   6        7.37        7.86      0.29 o 
   4   3   6        2.27        2.09      0.21 o 
   5   3   6       16.63       13.82      0.59 o 
   6   3   6        8.39        8.86      0.38 o 
   7   3   6        9.58        8.21      0.34 o 
   8   3   6        2.37        3.78      0.29 o 
   9   3   6       82.09       82.11      5.87 o 
 -10   4   6        1.34        1.54      0.12 o 
  -9   4   6        2.36        2.69      0.21 o 
  -8   4   6       18.16       18.07      0.62 o 
  -7   4   6        5.11        4.18      0.33 o 
  -6   4   6      109.08       92.00      1.56 o 
  -5   4   6       59.16       61.37      1.18 o 
  -4   4   6      263.20      244.23      2.74 o 
  -3   4   6       42.06       41.38      0.80 o 
  -2   4   6        7.96        6.96      0.29 o 
  -1   4   6      176.35      159.43      2.37 o 
   0   4   6       18.27       17.74      0.66 o 
   1   4   6        0.56        0.57      0.10 o 
   2   4   6        1.08        2.55      0.18 o 
   3   4   6        0.40        0.68      0.13 o 
   4   4   6        9.61        7.25      0.52 o 
   5   4   6        8.03       10.33      0.46 o 
   6   4   6       15.45       17.27      0.68 o 
   7   4   6      178.45      188.76      1.56 o 
   8   4   6        4.93        4.09      0.34 o 
  -9   5   6       13.28       12.44      0.36 o 
  -8   5   6        1.48        0.55      0.12 o 
  -7   5   6        1.85        1.45      0.11 o 
  -6   5   6        1.83        1.35      0.12 o 
  -5   5   6       55.46       53.07      0.81 o 
  -4   5   6       23.00       26.87      0.55 o 
  -3   5   6        2.63        2.36      0.25 o 
  -2   5   6      213.72      200.68      3.53 o 
  -1   5   6       91.59       87.58      3.45 o 
   0   5   6        3.54        4.63      0.26 o 
   1   5   6       71.03       65.75      1.21 o 
   2   5   6        7.87        7.60      0.37 o 
   3   5   6        8.79        8.96      0.39 o 
   4   5   6        2.73        3.24      0.26 o 
   5   5   6       84.61       90.27      1.46 o 
   6   5   6       72.92       74.94      1.07 o 
  -6   6   6        5.85        8.08      0.35 o 
  -5   6   6       11.62       14.32      0.35 o 
  -4   6   6        5.24        5.86      0.22 o 
  -3   6   6       45.46       47.06      0.76 o 
  -2   6   6       96.69       95.58      1.11 o 
  -1   6   6        0.10        0.35      0.08 o 
   0   6   6       52.94       52.03      0.67 o 
   1   6   6       73.02       71.38      0.99 o 
   2   6   6        9.92       10.41      0.41 o 
   3   6   6       17.49       15.37      0.42 o 
   4   6   6      149.47      150.33      1.20 o 
 -12   1   7       11.50       12.66      0.52 o 
 -11   1   7        0.03        0.07      0.07 o 
 -10   1   7        7.92        7.70      0.41 o 
  -9   1   7      117.57      113.60      1.70 o 
  -8   1   7      230.42      220.24      2.46 o 
  -7   1   7        9.97       12.20      0.49 o 
  -6   1   7      175.77      181.09      2.36 o 
  -5   1   7       59.54       70.51      2.68 o 
  -4   1   7      148.20      146.97      3.70 o 
  -3   1   7        5.88        5.97      0.73 o 
  -2   1   7        0.13        1.16      0.77 o 
  -1   1   7      304.41      286.62      4.90 o 
   0   1   7      112.01      107.97      3.02 o 
   1   1   7       30.48       26.58      1.08 o 
   2   1   7      652.25      559.15     11.46 o 
   3   1   7       69.42       73.10      2.29 o 
   4   1   7       38.32       39.30      0.84 o 
   5   1   7       11.80        9.82      0.48 o 
   6   1   7       81.43       79.00      2.25 o 
   7   1   7       29.43       34.73      0.98 o 
   8   1   7       68.63       74.87      0.97 o 
   9   1   7       84.91       84.25      2.26 o 
 -11   2   7       17.63       19.75      0.56 o 
 -10   2   7       18.51       21.42      0.52 o 
  -9   2   7       19.10       18.90      0.56 o 
  -8   2   7       14.97       18.83      0.60 o 
  -7   2   7       95.34       90.91      1.60 o 
  -6   2   7        0.39        1.33      0.17 o 
  -5   2   7        4.50        4.57      0.29 o 
  -4   2   7      298.64      294.05      4.52 o 
  -3   2   7        4.15        3.23      0.56 o 
  -2   2   7        0.77        0.51      0.19 o 
  -1   2   7       78.12       81.64      2.58 o 
   0   2   7      141.96      147.43      3.72 o 
   1   2   7        0.01        0.04      0.10 o 
   2   2   7        7.55       10.25      0.59 o 
   3   2   7        2.95        2.68      0.23 o 
   4   2   7      101.49       91.23      2.13 o 
   5   2   7       13.68       12.77      0.57 o 
   6   2   7       38.91       37.84      0.94 o 
   7   2   7      141.40      137.59      1.66 o 
   8   2   7       86.50       95.30      1.43 o 
   9   2   7        3.78        4.65      0.23 o 
 -11   3   7        0.48        0.56      0.12 o 
 -10   3   7       11.85       11.58      0.41 o 
  -9   3   7       37.35       34.07      1.02 o 
  -8   3   7      160.81      160.95      2.44 o 
  -7   3   7       35.81       37.82      1.24 o 
  -6   3   7       24.13       20.91      0.94 o 
  -5   3   7        5.78        4.89      0.46 o 
  -4   3   7       32.93       29.95      0.89 o 
  -3   3   7        4.51        5.23      0.29 o 
  -2   3   7      549.99      558.63      3.12 o 
  -1   3   7      118.13      108.24      1.43 o 
   0   3   7       23.91       25.16      0.51 o 
   1   3   7        7.78        4.09      0.23 o 
   2   3   7       20.84       19.90      0.48 o 
   3   3   7      104.22       88.58      1.92 o 
   4   3   7        7.03        7.47      0.43 o 
   5   3   7        3.67        4.38      0.32 o 
   6   3   7       75.76       79.49      1.49 o 
   7   3   7       84.60       86.45      0.95 o 
   8   3   7        5.57        4.96      0.25 o 
 -10   4   7        3.28        2.53      0.16 o 
  -9   4   7        5.50        5.47      0.38 o 
  -8   4   7       50.96       48.09      0.96 o 
  -7   4   7      357.77      351.64      3.51 o 
  -6   4   7        7.55        9.36      0.50 o 
  -5   4   7      137.21      132.01      1.89 o 
  -4   4   7       23.45       22.69      0.72 o 
  -3   4   7       36.50       37.15      0.75 o 
  -2   4   7      471.38      426.96      4.90 o 
  -1   4   7      198.28      190.25      5.54 o 
   0   4   7        5.93        7.99      0.38 o 
   1   4   7        1.48        1.95      0.17 o 
   2   4   7        1.24        0.60      0.10 o 
   3   4   7      277.67      268.17      3.59 o 
   4   4   7      159.69      150.63      2.26 o 
   5   4   7        7.39        8.24      0.45 o 
   6   4   7       26.04       28.38      0.79 o 
   7   4   7       14.30       14.15      1.85 o 
  -8   5   7       48.94       52.08      0.85 o 
  -7   5   7        3.30        3.53      0.19 o 
  -6   5   7       55.40       62.67      0.78 o 
  -5   5   7        3.83        5.21      0.25 o 
  -4   5   7       25.01       26.75      0.64 o 
  -3   5   7       12.54       12.05      0.43 o 
  -2   5   7       48.00       45.56      1.39 o 
  -1   5   7       68.97       63.59      1.05 o 
   0   5   7       44.67       37.22      0.79 o 
   1   5   7      127.29      112.85      1.54 o 
   2   5   7       64.68       56.11      0.92 o 
   3   5   7        5.68        6.14      0.35 o 
   4   5   7       13.82       15.47      0.48 o 
   5   5   7       18.96       15.42      0.69 o 
  -5   6   7       73.33       74.78      0.80 o 
  -4   6   7       78.95       80.91      1.29 o 
  -3   6   7       75.39       78.99      0.88 o 
  -2   6   7       12.46       12.67      0.33 o 
  -1   6   7       35.67       36.16      0.57 o 
   0   6   7        0.01        0.24      0.07 o 
   1   6   7        3.84        2.46      0.16 o 
   2   6   7        3.32        2.69      0.15 o 
   3   6   7       20.94       22.98      0.44 o 
 -11   0   8       78.17       91.49      1.93 o 
 -10   0   8        3.58        3.24      0.46 o 
  -9   0   8        7.01        7.92      0.79 o 
  -8   0   8      127.72      114.81     10.49 o 
  -7   0   8      236.53      224.66      4.45 o 
  -6   0   8       64.66       56.41      2.19 o 
  -5   0   8       33.10       29.67      1.27 o 
  -4   0   8        0.09        0.22      0.27 o 
  -3   0   8      143.12      149.93      4.88 o 
  -2   0   8      507.39      515.21      9.02 o 
  -1   0   8       89.23       90.10      3.75 o 
   0   0   8       21.60       22.93      1.88 o 
   1   0   8       11.58       11.13      1.56 o 
   2   0   8       86.98       83.92      1.77 o 
   3   0   8       29.68       31.57      1.07 o 
   4   0   8       11.05       12.39      0.98 o 
   5   0   8      132.56      126.48      3.07 o 
   6   0   8       11.66       10.12      0.83 o 
   7   0   8        0.21        1.66      0.32 o 
   8   0   8      143.31      146.10      2.44 o 
 -11   1   8       27.24       26.14      0.53 o 
 -10   1   8      104.74      114.42      1.53 o 
  -9   1   8        4.61        7.37      0.42 o 
  -8   1   8      121.93      119.92      2.72 o 
  -7   1   8       69.26       53.59      1.04 o 
  -6   1   8        8.68        9.92      0.45 o 
  -5   1   8       99.89      100.22      1.32 o 
  -4   1   8      432.92      417.15      6.57 o 
  -3   1   8        1.11        1.87      0.43 o 
  -2   1   8       54.55       51.83      3.19 o 
  -1   1   8      261.90      248.39      4.86 o 
   0   1   8       69.80       61.61      2.44 o 
   1   1   8       10.48        7.48      0.42 o 
   2   1   8       38.61       38.25      0.78 o 
   3   1   8       19.74       19.56      0.69 o 
   4   1   8      251.20      246.73      5.65 o 
   5   1   8      124.91      132.04      2.01 o 
   6   1   8       93.22       95.34      2.93 o 
   7   1   8       19.26       21.63      0.57 o 
   8   1   8       62.60       62.34      1.25 o 
 -11   2   8        0.51        0.62      0.10 o 
 -10   2   8        1.40        2.56      0.16 o 
  -9   2   8       35.93       35.42      0.72 o 
  -8   2   8       26.97       20.56      0.61 o 
  -7   2   8      185.01      176.77      2.18 o 
  -6   2   8      114.99      108.91      1.74 o 
  -5   2   8      240.64      223.19      2.48 o 
  -4   2   8       12.54       13.77      0.52 o 
  -3   2   8      293.48      295.45      2.48 o 
  -2   2   8      445.98      443.54      2.95 o 
  -1   2   8        0.47        0.78      0.13 o 
   0   2   8       47.88       41.71      0.81 o 
   1   2   8      125.47      125.59      1.81 o 
   2   2   8       12.96        9.44      0.47 o 
   3   2   8        3.98        6.50      0.40 o 
   4   2   8       58.79       56.47      1.50 o 
   5   2   8        2.76        3.73      0.30 o 
   6   2   8       20.84       22.30      0.65 o 
   7   2   8       97.18      100.73      1.94 o 
   8   2   8      326.74      323.26      8.48 o 
 -10   3   8        3.61        3.74      0.20 o 
  -9   3   8        0.67        1.43      0.17 o 
  -8   3   8       22.83       21.67      0.70 o 
  -7   3   8        6.16        5.45      0.36 o 
  -6   3   8       93.00       84.27      1.54 o 
  -5   3   8        3.85        4.20      0.30 o 
  -4   3   8      477.88      445.85      3.59 o 
  -3   3   8      235.34      231.30      2.53 o 
  -2   3   8       30.15       31.77      0.70 o 
  -1   3   8      539.12      504.85      6.07 o 
   0   3   8       40.23       38.37      0.69 o 
   1   3   8      160.74      154.15      2.64 o 
   2   3   8       23.38       30.23      0.84 o 
   3   3   8      122.05      107.86      1.40 o 
   4   3   8        3.64        4.08      0.30 o 
   5   3   8        7.46        9.18      0.36 o 
   6   3   8       62.33       65.51      1.00 o 
   7   3   8      322.91      316.32     22.36 o 
  -9   4   8       21.72       21.79      0.39 o 
  -8   4   8        2.47        3.89      0.25 o 
  -7   4   8        2.83        3.25      0.27 o 
  -6   4   8       24.76       28.46      0.82 o 
  -5   4   8       60.10       54.14      1.18 o 
  -4   4   8        1.31        2.17      0.18 o 
  -3   4   8       15.10       14.85      0.47 o 
  -2   4   8        6.31        6.31      0.34 o 
  -1   4   8        0.50        0.41      0.09 o 
   0   4   8        2.45        2.00      0.16 o 
   1   4   8        1.16        0.86      0.11 o 
   2   4   8      192.84      181.21      2.68 o 
   3   4   8       19.51       19.49      3.04 o 
   4   4   8      112.83      100.23      3.04 o 
   5   4   8        8.40        8.99      0.45 o 
   6   4   8       13.97       18.30      0.58 o 
  -7   5   8       70.20       78.90      1.00 o 
  -6   5   8        0.38        0.86      0.14 o 
  -5   5   8       35.00       36.53      0.62 o 
  -4   5   8        0.57        1.09      0.12 o 
  -3   5   8       15.15       13.44      0.50 o 
  -2   5   8       20.50       18.80      0.62 o 
  -1   5   8        0.23        0.12      0.07 o 
   0   5   8        1.42        1.71      0.21 o 
   1   5   8        6.26        6.53      0.51 o 
   2   5   8       47.11       44.24      1.78 o 
   3   5   8       67.04       64.11      1.09 o 
   4   5   8       15.78       15.32      0.38 o 
  -4   6   8       32.90       30.58      1.09 o 
  -3   6   8       15.48       17.24      0.42 o 
  -2   6   8        3.66        3.43      0.16 o 
  -1   6   8        0.07        0.14      0.05 o 
   0   6   8       46.29       47.93      0.70 o 
   1   6   8       15.85       18.20      0.49 o 
 -11   1   9       20.08       19.96      0.46 o 
 -10   1   9        7.61        6.99      0.31 o 
  -9   1   9       20.06       23.67      0.68 o 
  -8   1   9      171.48      169.72      3.04 o 
  -7   1   9       52.53       49.19      0.98 o 
  -6   1   9       22.63       28.07      0.76 o 
  -5   1   9       10.21       10.24      0.46 o 
  -4   1   9       20.71       19.39      0.63 o 
  -3   1   9      316.30      319.99      2.92 o 
  -2   1   9       58.98       60.06      1.15 o 
  -1   1   9      363.28      362.98      3.14 o 
   0   1   9       70.87       64.72      1.39 o 
   1   1   9        1.16        1.37      0.19 o 
   2   1   9        5.41        7.66      0.44 o 
   3   1   9       42.53       43.73      1.31 o 
   4   1   9       65.20       59.37      3.85 o 
   5   1   9        1.83        2.59      0.34 o 
   6   1   9       59.77       59.82      1.24 o 
   7   1   9       96.48      103.46      1.12 o 
 -10   2   9        0.06        0.32      0.09 o 
  -9   2   9       22.93       19.65      0.47 o 
  -8   2   9       40.48       46.98      1.20 o 
  -7   2   9       11.17        8.51      0.39 o 
  -6   2   9        0.13        0.51      0.11 o 
  -5   2   9       22.08       19.84      0.64 o 
  -4   2   9       84.81       83.59      1.89 o 
  -3   2   9      140.88      131.82      2.04 o 
  -2   2   9      336.19      319.17      3.61 o 
  -1   2   9      267.79      250.70      2.60 o 
   0   2   9       31.08       27.80      0.96 o 
   1   2   9       12.77       16.23      0.80 o 
   2   2   9       28.35       21.13      0.91 o 
   3   2   9        0.01        0.52      0.17 o 
   4   2   9       25.83       28.72      1.21 o 
   5   2   9        3.10        3.94      0.28 o 
   6   2   9       12.75       14.80      0.39 o 
   7   2   9       12.99       12.28      0.42 o 
  -9   3   9        0.00        0.13      0.06 o 
  -8   3   9       24.87       27.63      0.72 o 
  -7   3   9       16.67       16.88      0.51 o 
  -6   3   9       23.15       22.44      0.64 o 
  -5   3   9        9.44        9.32      0.43 o 
  -4   3   9      112.32      110.14      1.98 o 
  -3   3   9      101.70      104.66      2.09 o 
  -2   3   9        6.98        7.32      0.34 o 
  -1   3   9       17.27       13.32      0.44 o 
   0   3   9       16.59       18.55      0.51 o 
   1   3   9        2.33        1.56      0.17 o 
   2   3   9       88.53       81.17      1.66 o 
   3   3   9      192.33      170.01      1.95 o 
   4   3   9        0.03        0.11      0.08 o 
   5   3   9        6.42        5.08      0.28 o 
   6   3   9        1.42        0.71      0.09 o 
  -8   4   9        0.00        0.16      0.06 o 
  -7   4   9       37.61       40.19      0.58 o 
  -6   4   9        0.21        0.30      0.07 o 
  -5   4   9       34.73       36.11      0.89 o 
  -4   4   9        0.28        0.42      0.10 o 
  -3   4   9       66.12       67.65      1.63 o 
  -2   4   9      164.27      153.72      1.92 o 
  -1   4   9        0.63        0.42      0.10 o 
   0   4   9       57.23       55.15      0.89 o 
   1   4   9        1.28        1.75      0.15 o 
   2   4   9       40.41       37.80      0.82 o 
   3   4   9        0.01        0.46      0.39 o 
   4   4   9        7.33        8.70      0.31 o 
   5   4   9       66.66       71.31      0.98 o 
  -6   5   9       17.91       18.93      0.60 o 
  -5   5   9       17.49       16.75      0.44 o 
  -4   5   9        0.52        0.56      0.10 o 
  -3   5   9       56.94       55.66      0.92 o 
  -2   5   9        4.34        4.91      0.28 o 
  -1   5   9        1.85        3.00      0.22 o 
   0   5   9        3.24        3.94      0.20 o 
   1   5   9       18.56       19.73      0.50 o 
   2   5   9       41.22       44.84      0.71 o 
   3   5   9       10.11        9.09      0.26 o 
 -10   0  10       19.34       21.06      0.84 o 
  -9   0  10        6.79        4.76      0.51 o 
  -8   0  10       16.81       11.81      0.90 o 
  -7   0  10       47.60       38.82      1.74 o 
  -6   0  10      217.12      197.77      4.08 o 
  -5   0  10       63.88       61.75      3.80 o 
  -4   0  10      574.26      556.59     19.62 o 
  -3   0  10       20.90       19.37      1.25 o 
  -2   0  10      150.04      151.71      6.78 o 
  -1   0  10      423.76      429.13     14.75 o 
   0   0  10      272.85      273.72      7.12 o 
   1   0  10       67.61       63.65      1.68 o 
   2   0  10        0.01        0.23      0.16 o 
   3   0  10      237.03      228.24      4.00 o 
   4   0  10        5.27        7.50      0.68 o 
   5   0  10       88.16       91.99      2.12 o 
   6   0  10       42.59       38.76      6.37 o 
 -10   1  10       34.75       34.77      0.53 o 
  -9   1  10       29.49       31.42      0.57 o 
  -8   1  10        0.00        0.52      0.12 o 
  -7   1  10        9.85       11.48      0.44 o 
  -6   1  10        4.97        5.78      0.30 o 
  -5   1  10       36.77       33.66      0.85 o 
  -4   1  10       31.06       32.73      0.96 o 
  -3   1  10      350.30      325.21      5.15 o 
  -2   1  10       46.15       44.83      1.45 o 
  -1   1  10        1.70        1.63      0.21 o 
   0   1  10      408.09      380.34      8.45 o 
   1   1  10      198.48      181.07      2.66 o 
   2   1  10       19.04       17.30      0.74 o 
   3   1  10       44.72       39.64      1.48 o 
   4   1  10        4.00        4.86      0.96 o 
   5   1  10       86.08       84.14      1.46 o 
   6   1  10        6.83        8.39      0.37 o 
  -9   2  10       35.95       38.56      0.95 o 
  -8   2  10       66.29       74.12      0.89 o 
  -7   2  10        8.13        8.50      0.32 o 
  -6   2  10       34.78       37.35      1.08 o 
  -5   2  10        0.83        1.36      0.17 o 
  -4   2  10       34.06       31.41      1.13 o 
  -3   2  10       44.77       43.85      1.35 o 
  -2   2  10      122.72      112.74      1.76 o 
  -1   2  10       10.46       11.88      0.85 o 
   0   2  10       10.49        9.72      0.62 o 
   1   2  10        0.18        0.17      0.11 o 
   2   2  10        0.12        0.03      0.10 o 
   3   2  10       38.68       37.51      0.85 o 
   4   2  10        3.82        4.19      0.29 o 
   5   2  10        0.49        0.94      0.15 o 
   6   2  10        0.05        0.15      0.06 o 
  -9   3  10       10.38       12.90      0.51 o 
  -8   3  10       65.93       71.13      1.23 o 
  -7   3  10      116.54      119.26      1.46 o 
  -6   3  10        4.46        4.33      0.26 o 
  -5   3  10        9.55       11.53      0.50 o 
  -4   3  10        0.03        0.21      0.08 o 
  -3   3  10        0.19        0.33      0.11 o 
  -2   3  10       13.96       13.81      0.49 o 
  -1   3  10       34.49       34.21      0.92 o 
   0   3  10       32.32       30.29      0.69 o 
   1   3  10       46.23       46.10      0.98 o 
   2   3  10       37.05       33.17      0.99 o 
   3   3  10       23.38       21.78      0.59 o 
   4   3  10       90.08       86.40      1.67 o 
   5   3  10       10.32        9.81      0.35 o 
  -7   4  10        0.12        0.29      0.09 o 
  -6   4  10        8.20        7.21      0.31 o 
  -5   4  10        2.72        3.31      0.24 o 
  -4   4  10       11.96       11.18      0.44 o 
  -3   4  10       13.62       15.87      0.65 o 
  -2   4  10       38.17       42.07      0.74 o 
  -1   4  10      172.63      171.89      2.21 o 
   0   4  10       25.67       25.48      0.56 o 
   1   4  10        0.05        0.40      0.09 o 
   2   4  10       28.97       29.49      0.75 o 
   3   4  10        3.46        2.70      0.22 o 
   4   4  10        0.32        0.51      0.12 o 
  -4   5  10       16.84       15.17      0.36 o 
  -3   5  10       82.48       88.11      0.92 o 
  -2   5  10       81.27       85.83      0.92 o 
  -1   5  10        0.00        0.10      0.05 o 
   0   5  10      103.57      107.09      1.34 o 
   1   5  10       32.81       35.50      0.62 o 
  -9   1  11       31.62       32.16      1.35 o 
  -8   1  11        3.43        4.60      0.32 o 
  -7   1  11       36.96       38.44      1.03 o 
  -6   1  11      126.78      134.97      2.01 o 
  -5   1  11       34.29       35.48      0.91 o 
  -4   1  11       23.76       22.63      1.25 o 
  -3   1  11      189.33      190.54      2.73 o 
  -2   1  11      213.60      209.35      2.84 o 
  -1   1  11        2.40        2.33      0.24 o 
   0   1  11      116.09      108.17      1.98 o 
   1   1  11       36.52       40.41      1.39 o 
   2   1  11        4.64        3.64      0.27 o 
   3   1  11       26.27       26.79      1.25 o 
   4   1  11        7.08        7.32      0.41 o 
   5   1  11       11.28       11.62      0.41 o 
  -8   2  11        0.12        0.28      0.08 o 
  -7   2  11       48.27       48.84      1.15 o 
  -6   2  11       38.75       41.26      1.09 o 
  -5   2  11       52.12       53.12      1.77 o 
  -4   2  11       37.44       36.42      1.19 o 
  -3   2  11        2.13        2.87      0.26 o 
  -2   2  11       59.00       62.64      1.50 o 
  -1   2  11       41.94       37.44      1.15 o 
   0   2  11        0.74        0.74      0.15 o 
   1   2  11       48.18       45.67      0.99 o 
   2   2  11        1.05        0.94      0.15 o 
   3   2  11       14.78       13.25      0.57 o 
   4   2  11        1.01        1.23      0.16 o 
   5   2  11       77.24       78.16      1.27 o 
  -7   3  11       18.06       18.06      0.44 o 
  -6   3  11       65.45       75.39      0.86 o 
  -5   3  11       27.67       29.58      0.60 o 
  -4   3  11        5.89        5.33      0.30 o 
  -3   3  11       13.07       14.20      0.50 o 
  -2   3  11        5.71        6.05      0.28 o 
  -1   3  11        1.30        1.77      0.18 o 
   0   3  11        5.97        7.73      0.30 o 
   1   3  11        0.11        0.07      0.07 o 
   2   3  11        0.00        0.12      0.06 o 
   3   3  11       11.67       12.96      0.44 o 
   4   3  11       18.48       19.10      0.61 o 
  -5   4  11       13.37       12.06      0.32 o 
  -4   4  11       38.05       40.11      0.64 o 
  -3   4  11       28.59       31.12      0.49 o 
  -2   4  11        0.73        0.98      0.09 o 
  -1   4  11      114.98      123.45      1.43 o 
   0   4  11      155.62      162.59      2.11 o 
   1   4  11       56.12       58.09      1.16 o 
  -8   0  12       82.45       87.18      1.55 o 
  -7   0  12       87.98       96.75      2.00 o 
  -6   0  12        5.20        4.57      0.32 o 
  -5   0  12        8.11        8.26      0.46 o 
  -4   0  12        0.07        0.09      0.18 o 
  -3   0  12       45.60       50.07      2.37 o 
  -2   0  12        0.71        1.02      0.18 o 
  -1   0  12      393.91      440.09     14.33 o 
   0   0  12       43.29       46.19      1.63 o 
   1   0  12      122.76      129.73      2.57 o 
   2   0  12        0.91        0.75      0.20 o 
   3   0  12       26.60       26.78      0.89 o 
   4   0  12       18.29       16.04      0.61 o 
  -8   1  12        6.32        7.17      0.43 o 
  -7   1  12       46.34       50.30      1.23 o 
  -6   1  12       14.65       15.97      0.49 o 
  -5   1  12       26.42       29.47      0.74 o 
  -4   1  12       16.97       16.88      0.57 o 
  -3   1  12        9.41       10.73      0.56 o 
  -2   1  12        1.01        1.06      0.20 o 
  -1   1  12        0.11        0.14      0.08 o 
   0   1  12       11.48       11.75      0.45 o 
   1   1  12      101.32      109.89      1.49 o 
   2   1  12       56.20       57.98      1.15 o 
   3   1  12        4.03        4.54      0.29 o 
  -7   2  12        4.85        5.16      0.27 o 
  -6   2  12        4.15        3.55      0.27 o 
  -5   2  12       19.52       19.66      0.68 o 
  -4   2  12        8.70        8.28      0.47 o 
  -3   2  12      127.65      134.92      1.93 o 
  -2   2  12       94.80       99.14      1.66 o 
  -1   2  12       52.86       59.41      1.70 o 
   0   2  12      375.37      388.00      2.47 o 
   1   2  12       18.88       20.16      0.54 o 
   2   2  12        1.31        1.77      0.19 o 
   3   2  12        3.71        4.02      0.22 o 
  -6   3  12       16.35       17.30      0.62 o 
  -5   3  12        0.14        0.18      0.10 o 
  -4   3  12        2.07        2.10      0.16 o 
  -3   3  12        0.27        0.35      0.09 o 
  -2   3  12      139.26      149.73      1.66 o 
  -1   3  12      273.26      290.58      2.28 o 
   0   3  12       57.51       56.05      1.28 o 
   1   3  12      174.36      179.54      1.99 o 
  -6   1  13       29.49       26.90      0.83 o 
  -5   1  13        9.48       10.31      0.52 o 
  -4   1  13        0.56        0.36      0.09 o 
  -3   1  13        0.04        0.19      0.08 o 
  -2   1  13       57.40       59.92      1.06 o 
  -1   1  13       39.34       47.35      0.91 o 
   0   1  13        0.87        1.02      0.13 o 
   1   1  13        4.81        6.42      0.29 o 
  -4   2  13       16.61       20.03      0.52 o 
  -3   2  13       26.04       28.48      0.66 o 
  -2   2  13        0.11        0.41      0.24 o 
  -1   2  13       18.62       17.68      0.51 o 
   0   2  13       10.88       13.83      0.58 o 
                                                 
